# Supplementary material for: Thicker Retinal Nerve Fiber Layer with Age among Schoolchildren: The Hong Kong Children Eye Study
Source: Diagnostics (Basel). 2022 Feb 15;12(2):500. doi: 10.3390/diagnostics12020500 (PMC8870939; doi:10.3390/diagnostics12020500)
Supplement: Supplementary file 1 [file diagnostics-12-00500-s001.zip]

Archive with 1 entries (1 files):
- diagnostics-1587898-supplementary.pdf
